# Supplementary material for: Steroid-mediated liver steatosis is CD1d-dependent, while steroid-induced liver necrosis, inflammation, and metabolic changes are CD1d-independent
Source: BMC Gastroenterol. 2022 Apr 7;22:169. doi: 10.1186/s12876-022-02242-9 (PMC8991564; doi:10.1186/s12876-022-02242-9)
Supplement: Supplementary file 1 — Additional file 1. Data of all experiments. [file 12876_2022_2242_MOESM1_ESM.xls]

## Sheet: 2 Glucose
		week 0		1		2		3		4		5		6		7		8	sacrifice day
	Mice	weight (gr)	Glucose	weight	Glucose	weight*	Glucose	weight (gr)	Glucose	weight (gr)	Glucose	weight (gr)	Glucose	weight (gr)	Glucose	weight (gr)	Glucose	weight (gr)	Glucose	liver weigh (gr)
	D1	29	86	29.8	92	30.7	116	31.5	118	32	112	32.4	106	32.8	116	33.9	102	34.4	101	1.69
	D2	24	98	24.6	94	25.4	120	26.1	115	26.7	120	27.6	108	28.2	112	29.2	96	30	98	1.58
	D3	27	94	27.8	96	28.8	98	29.9	104	30.6	110	30.9	110	31.65	106	32.7	98	33	96	1.6
	D4	27	88	28	92	29	108	30.2	106	30.9	112	31.5	104	32	100	33.1	98	33.3	100	1.63
	D5	30	100	30.5	94	31.8	126	32.7	118	33.3	108	33.4	116	33.6	120	34.4	104	34.9	100	1.71
	D6	29	92	29.6	88	30.8	112	31	114	31.65	108	32	112	32.53	106	34	100	34.3	99	1.65
Average		27.6667	93	28.3833	92.6667	29.4167	113.333	30.2333	112.5	30.8583	111.667	31.3	109.333	31.7967	110	32.8833	99.6667	33.3167	99	1.64333
t-TEST A vs B		0.209199	0.688644	0.117737	1	0.0925313	0.046342	0.0244365	0.00729279	0.0268938	0.411165	0.00720098	0.946405	0.00378629	0.00483875	0.0013874	7.39312e-05	0.00106756	1.80465e-05	0.458141
t-TEST A vs C		0.933779	0.366672	0.727713	0.275459	0.488032	0.0513698	0.362781	0.190147	0.432588	1	0.49476	0.430198	0.565473	0.724917	0.483802	0.0326323	0.567064	0.0525625	0.0452184
t-TEST A vs D		0.804335	0.555946	0.863592	0.925739	0.411538	0.406622	0.180299	0.221548	0.170511	0.000587241	0.124026	0.000258198	0.239531	0.0112707	0.181434	4.08057e-05	0.140217	0.000772478	0.175109
		week 0		1		2		3		4		5		6		7		8	sacrifice day
		weight (gr)	Glucose	weight	Glucose	weight*	Glucose	weight (gr)	Glucose	weight (gr)	Glucose	weight (gr)	Glucose	weight (gr)	Glucose	weight (gr)	Glucose	weight (gr)	Glucose	liver weigh (gr)
	E1	28	86	28.2	88	28.95	99	28.8	108	29	110	28.8	122	29.1	118	29.8	148	30	162	2.7
	E2	28	90	28.3	98	29.5	108	29.1	106	30.54	112	30	122	29.96	128	30	156	29.8	165	1.02
	E3	26.8	88	27.2	92	28.15	94	27.9	94	28.4	100	28.26	98	28.73	128	28.5	142	28.5	154	2.48
	E4	26	94	26.4	96	26.6	98	26.8	100	27.09	112	27.35	106	27.52	130	28.1	150	27.8	163	2.6
	E5	24	102	24.2	98	24.4	106	24.6	102	25.1	100	25.3	98	25.6	124	25.9	168	26	174	1.01
	E6	23.8	90	24	84	24.2	109	24.5	100	24.9	118	25.3	108	25.5	116	25	176	die
Average		26.1	91.6667	26.3833	92.6667	26.9667	102.333	26.95	101.667	27.505	108.667	27.5017	109	27.735	124	27.8833	156.667	28.42	163.6	1.962
t-TEST B vs C		0.206574	0.618383	0.178411	0.43854	0.231734	0.717926	0.0961611	0.127973	0.0796804	0.500558	0.0244781	0.606545	0.0132933	0.0171208	0.00551888	0.000133314	0.121303	1.38756e-05	0.390317
t-TEST B vs D		0.0973332	0.890548	0.110258	0.952394	0.273568	0.0730181	0.172955	0.0461707	0.184041	0.00130373	0.0892557	0.036158	0.0244691	0.356751	0.0123635	0.000212504	0.0126067	6.68934e-06	0.51708
		week 0		1		2		3		4		5		6		7		8	sacrifice day
		weight (gr)	Glucose	weight	Glucose	weight*	Glucose	weight (gr)	Glucose	weight (gr)	Glucose	weight (gr)	Glucose	weight (gr)	Glucose	weight (gr)	Glucose	weight (gr)	Glucose	liver weigh (gr)
	F1	30	86	30.1	84	30.9	96	31.3	100	32.2	100	33	120	33.8	116	34.8	106	55.05	104	1.6
	F2	26	84	26.2	88	26.6	102	27.1	110	28	110	28.6	116	29.24	122	30.1	104	30.8	98	1.57
	F3	25	92	25.6	96	26.2	108	26.8	110	27.6	112	28	112	28.75	118	29.6	102	29.8	102	1.56
	F4	29.2	94	30	90	30.5	93	31	114	31.8	120	32.3	108	32.95	100	33.8	102	34.1	104	1.62
	F5	28	86	28.4	92	29	88	30	98	30.5	108	31	106	31.7	110	32.6	105	32.9	102	1.6
	F6	27.2	98	27.5	92	28	116	28.2	112	29.1	120	30	108	30.3	104	31.4	101	31.8	100	1.58
Average		27.5667	90	27.9667	90.3333	28.5333	100.5	29.0667	107.333	29.8667	111.667	30.4833	111.667	31.1233	111.667	32.05	103.333	35.7417	101.667	1.58833
t-TEST C vs D		0.716965	0.674	0.834888	0.335095	0.356084	0.108792	0.641683	0.7966	0.5132	0.00628517	0.377643	0.00466985	0.570787	0.0401685	0.529815	0.000513408	0.346642	0.0166964	0.00213152
		week 0		1		2		3		4		5		6		7		8	sacrifice day
		weight (gr)	Glucose	weight	Glucose	weight*	Glucose	weight (gr)	Glucose	weight (gr)	Glucose	weight (gr)	Glucose	weight (gr)	Glucose	weight (gr)	Glucose	weight (gr)	Glucose	liver weigh (gr)
	G1	26.1	88	25.9	94	26.3	114	26.4	108	27	120	27.2	116	28	116	28.9	108	29.3	106	1.66
	G2	29.6	96	30	98	30.5	120	30.1	118	30.9	128	31.2	126	32	130	33.8	120	34	112	1.72
	G3	29	86	29.5	90	30	108	30	110	30.8	126	31.3	122	32.3	120	32.8	112	33.05	106	1.7
	G4	26	100	26.1	92	26.6	116	26.1	110	26.9	118	27.3	120	28.5	122	29	108	29.3	102	1.67
	G5	26.4	88	26.9	86	27.2	100	26.8	108	27.4	116	27.7	118	28.8	122	29.4	112	29.7	108	1.62
	G6	26.5	92	26.8	96	27.4	108	27.5	112	28	128	28.2	124	28.95	118	29.6	110	30.1	107	1.6
	G7	31	94	30.8	94	31.5	106	31.1	102	31.6	134	32	120	33	118	33.8	108	34.2	100	1.78
	G8	29	86	29.5	90	90.3	102	30.4	98	30.6	130	30.95	126	32.25	124	33.1	114	33.4	110	1.74
Average		27.95	91.25	28.1875	92.5	36.225	109.25	28.55	108.25	29.15	125	29.4812	121.5	30.475	121.25	31.3	111.5	31.6312	106.375	1.68625

## Sheet: 2 ITT
Mice	0	15 min	30 min	60 min	90 min			ITT - AUC CALC						low was inserted as 40
D1	60	56	50	42	54			0	15	30	60	90	120
	1	0.933333	0.833333	0.7	0.9		A1	60	56	50	42	54		15	30	60	90		AUC
D2	64	60	52	46	60		A2	64	60	52	46	60		870	795	1380	1440		4485
	1	0.9375	0.8125	0.71875	0.9375		A3	62	58	52	44	58		930	840	1470	1590		4830
D3	62	58	52	44	58		A4	58	52	44	40	50		900	825	1440	1530		4695
	1	0.935484	0.83871	0.709677	0.935484		A5	66	60	54	48	60		825	720	1260	1350		4155
D4	58	52	44	L	50		A6	64	58	52	46	58		945	855	1530	1620		4950
	1	0.896552	0.758621		0.862069									915	825	1470	1560		4770
D5	66	60	54	48	60													AVERAGE	4647.5
	1	0.909091	0.818182	0.727273	0.909091		B1	84	98	135	130	142
D6	64	58	52	46	58		B2	88	108	158	150	170		1365	1747.5	3975	4080		11167.5
	1	0.90625	0.8125	0.71875	0.90625		B3	84	106	143	137	153		1470	1995	4620	4800		12885
time							B4	88	102	151	146	157		1425	1867.5	4200	4350		11842.5
average	62.3333	57.3333	50.6667	45.2	56.6667		B5	96	112	179	165	176		1425	1897.5	4455	4545		12322.5
average	1	0.919702	0.812308	0.71489	0.908399									1560	2182.5	5160	5115		14017.5
std.dev.	2.94392	3.01109	3.50238	2.28035	3.93277		C1	68	62	56	50	62						AVERAGE	12447
							C2	66	60	55	48	60		975	885	1590	1680		5130
Mice	0	15 min	30 min	60 min	90 min		C3	70	65	58	50	66		945	862.5	1545	1620		4972.5
E1	84	98	135	130	142		C4	65	60	53	46	62		1012.5	922.5	1620	1740		5295
	1	1.16667	1.60714	1.54762	1.69048		C5	72	66	60	52	68		937.5	847.5	1485	1620		4890
E2	88	108	158	150	170		C6	70	64	59	53	65		1035	945	1680	1800		5460
	1	1.22727	1.79545	1.70455	1.93182									1005	922.5	1680	1770		5377.5
E3	84	106	143	137	153		D1	72	68	63	60	67						AVERAGE	5187.5
	1	1.2619	1.70238	1.63095	1.82143		D2	74	72	68	65	68		1050	982.5	1845	1905		5782.5
E4	88	102	151	146	157		D3	78	75	71	66	70		1095	1050	1995	1995		6135
	1	1.15909	1.71591	1.65909	1.78409		D4	80	67	72	68	73		1147.5	1095	2055	2040		6337.5
E5	96	112	179	165	176		D5	76	72	67	65	70		1102.5	1042.5	2100	2115		6360
	1	1.16667	1.86458	1.71875	1.83333		D6	74	71	67	64	69		1110	1042.5	1980	2025		6157.5
E6	die						D7	76	70	66	61	69		1087.5	1035	1965	1995		6082.5
							D8	76	73	68	63	68		1095	1020	1905	1950		5970
average	88	105.2	153.2	145.6	159.6									1117.5	1057.5	1965	1965		6105
average	1	1.19632	1.73709	1.65219	1.81223													AVERAGE	6116.25
std.dev.	4.89898	5.4037	16.7988	13.3529	13.5757
	0	15	30	60	90
Mice	0	15 min	30 min	60 min	90 min
F1	68	62	56	50	62
	1	0.911765	0.823529	0.735294	0.911765
F2	66	60	55	48	60
	1	0.909091	0.833333	0.727273	0.909091
F3	70	65	58	50	66
	1	0.928571	0.828571	0.714286	0.942857
F4	65	60	53	46	62
	1	0.923077	0.815385	0.707692	0.953846
F5	72	66	60	52	68
	1	0.916667	0.833333	0.722222	0.944444
F6	70	64	59	53	65
	1	0.914286	0.842857	0.757143	0.928571
average	69.2	63.4	57.6	50.6	64.2
average	1	0.917243	0.829502	0.727318	0.931762
std.dev.	1.91485	2.21736	1.82574	2.06155	2.75379
Mice	0	15 min	30 min	60 min	90 min
G1	72	68	63	60	67
	1	0.944444	0.875	0.833333	0.930556
G2	74	72	68	65	68
	1	0.972973	0.918919	0.878378	0.918919
G3	78	75	71	66	70
	1	0.961538	0.910256	0.846154	0.897436
G4	80	67	72	68	73
	1	0.8375	0.9	0.85	0.9125
G5	76	72	67	65	70
	1	0.947368	0.881579	0.855263	0.921053
G6	74	71	67	64	69
	1	0.959459	0.905405	0.864865	0.932432
G7	76	70	66	61	69
	1	0.921053	0.868421	0.802632	0.907895
G8	76	73	68	63	68
	1	0.960526	0.894737	0.828947	0.894737
average	75.75	71	67.75	64	69.25
average	1	0.938108	0.89429	0.844947	0.914441
std.dev.	2.49285	2.61861	2.81577	2.61861	1.83225

## Sheet: 2 GTT
Mice	0	15 min	30 min	60 min	90 min	120 min	180 min			0	15	30	60	90	120	180
D1	62	178	184	202	158	116	98		A1	62	178	184	202	158	116	98		15	30	60	90	120	180		AUC
	1	2.87097	2.96774	3.25806	2.54839	1.87097	1.58065		A2	68	266	281	242	190	140	106		1800	2715	5790	5400	4110	6420		26235
D2	68	266	281	242	190	140	106		A3	56	183	190	202	154	112	90		2505	4102.5	7845	6480	4950	7380		33262.5
	1	3.91176	4.13235	3.55882	2.79412	2.05882	1.55882		A4	58	208	226	210	176	124	104		1792.5	2797.5	5880	5340	3990	6060		25860
D3	56	183	190	202	154	112	90		A5	60	238	246	228	168	120	100		1995	3255	6540	5790	4500	6840		28920
	1	3.26786	3.39286	3.60714	2.75	2	1.60714		A6	66	240	280	256	196	142	104		2235	3630	7110	5940	4320	6600		29835
D4	58	208	226	210	176	124	104											2295	3900	8040	6780	5070	7380		33465
	1	3.58621	3.89655	3.62069	3.03448	2.13793	1.7931																	AVERAGE	29596.2
D5	60	238	246	228	168	120	100		B1	88	380	396	382	346	318	268
	1	3.96667	4.1	3.8	2.8	2	1.66667		B2	94	398	410	400	362	326	282		3510	5820	11670	10920	9960	17580		59460
D6	66	240	280	256	196	142	104		B3	82	372	416	406	376	324	250		3690	6060	12150	11430	10320	18240		61890
	1	3.63636	4.24242	3.87879	2.9697	2.15152	1.57576		B4	86	366	404	398	362	320	248		3405	5910	12330	11730	10500	17220		61095
time	0	15	30	60	90	120	180		B5	90	369	406	393	352	324	268		3390	5775	12030	11400	10230	17040		59865
average	61.6667	218.833	234.5	223.333	173.667	125.667	100.333		B6	136	448	492	466	424	398	368		3442.5	5812.5	11985	11175	10140	17760		60315
average	1	3.53997	3.78865	3.62058	2.81611	2.03654	1.63036			0	15	30	60	90	120	180		4380	7050	14370	13350	12330	22980		74460
std.dev.	4.63321	34.9538	42.3497	22.4737	16.943	12.5486	5.85377											112.5	337.5	1350	2250	3150	9000		16200
																								AVERAGE	56183.6
Mice	0	15 min	30 min	60 min	90 min	120 min	180 min		C1	74	268	290	256	210	150	115
E1	88	380	396	382	346	318	268		C2	70	248	240	198	168	136	108		2565	4185	8190	6990	5400	7950		35280
	1	4.31818	4.5	4.34091	3.93182	3.61364	3.04545		C3	72	280	272	238	212	166	110		2385	3660	6570	5490	4560	7320		29985
E2	94	398	410	400	362	326	282		C4	68	238	228	198	164	134	98		2640	4140	7650	6750	5670	8280		35130
	1	4.23404	4.3617	4.25532	3.85106	3.46809	3		C5	76	270	226	204	172	142	106		2295	3495	6390	5430	4470	6960		29040
E3	82	372	416	406	376	324	250		C6	72	268	248	212	170	138	100		2595	3720	6450	5640	4710	7440		30555
	1	4.53659	5.07317	4.95122	4.58537	3.95122	3.04878											2550	3870	6900	5730	4620	7140		30810
E4	86	366	404	398	362	320	248																	AVERAGE	31800
	1	4.25581	4.69767	4.62791	4.2093	3.72093	2.88372
E5	90	369	406	393	352	324	268		D1	78	280	304	286	252	212	166
	1	4.1	4.51111	4.36667	3.91111	3.6	2.97778		D2	76	276	280	266	238	204	162		2685	4380	8850	8070	6960	11340		42285
E6	136	448	492	466	424	398	368		D3	80	284	288	278	250	228	174		2640	4170	8190	7560	6630	10980		40170
	1	3.29412	3.61765	3.42647	3.11765	2.92647	2.70588		D4	72	252	258	236	212	192	158		2730	4290	8490	7920	7170	12060		42660
average	96	388.833	420.667	407.5	370.333	335	280.667		D5	76	266	270	274	230	218	166		2430	3825	7410	6720	6060	10500		36945
average	1	4.12312	4.46022	4.32808	3.93438	3.54672	2.9436		D6	74	268	288	280	242	218	170		2565	4020	8160	7560	6720	11520		40545
std.dev.	20	31.1796	35.5678	29.7708	28.2111	31.0032	44.6259		D7	72	236	242	238	218	198	160		2565	4170	8520	7830	6900	11640		41625
	0	15	30	60	90	120	180		D8	78	286	316	282	264	242	180		2310	3585	7200	6840	6240	10740		36915
																		2730	4515	8970	8190	7590	12660		44655
Mice	0	15 min	30 min	60 min	90 min	120 min	180 min																	AVERAGE	40725
F1	74	268	290	256	210	150	115
	1	3.62162	3.91892	3.45946	2.83784	2.02703	1.55405
F2	70	248	240	198	168	136	108
	1	3.54286	3.42857	2.82857	2.4	1.94286	1.54286
F3	72	280	272	238	212	166	110
	1	3.88889	3.77778	3.30556	2.94444	2.30556	1.52778
F4	68	238	228	198	164	134	98
	1	3.5	3.35294	2.91176	2.41176	1.97059	1.44118
F5	76	270	226	204	172	142	106
	1	3.55263	2.97368	2.68421	2.26316	1.86842	1.39474
F6	72	268	248	212	170	138	100
	1	3.72222	3.44444	2.94444	2.36111	1.91667	1.38889
average	72	262	250.667	217.667	182.667	144.333	106.167
average	1	3.63804	3.48272	3.02233	2.53639	2.00519	1.47492
std.dev.	2.82843	15.6971	25.4768	23.9805	22.1149	12.0277	6.33772
Mice	0	15 min	30 min	60 min	90 min	120 min	180 min
G1	78	280	304	286	252	212	166
	1	3.58974	3.89744	3.66667	3.23077	2.71795	2.12821
G2	76	276	280	266	238	204	162
	1	3.63158	3.68421	3.5	3.13158	2.68421	2.13158
G3	80	284	288	278	250	228	174
	1	3.55	3.6	3.475	3.125	2.85	2.175
G4	72	252	258	236	212	192	158
	1	3.5	3.58333	3.27778	2.94444	2.66667	2.19444
G5	76	266	270	274	230	218	166
	1	3.5	3.55263	3.60526	3.02632	2.86842	2.18421
G6	74	268	288	280	242	218	170
	1	3.62162	3.89189	3.78378	3.27027	2.94595	2.2973
G7	72	236	242	238	218	198	160
	1	3.27778	3.36111	3.30556	3.02778	2.75	2.22222
G8	78	286	316	282	264	242	180
	1	3.66667	4.05128	3.61538	3.38462	3.10256	2.30769
average	75.75	268.5	280.75	267.5	238.25	214	167
average	1	3.54217	3.70274	3.52868	3.1426	2.82322	2.20508
std.dev.	2.91548	17.1963	23.9747	19.7339	17.6129	16.2832	7.40656

## Sheet: 2 INSULIN
standard µg/l	o.d.1	o.d.2	average	av-blank
0	0.019	0.011	0.015	0
0.2	0.015	0.012	0.0135	-0.0015
0.5	0.049	0.046	0.0475	0.0325
1.5	0.243	0.246	0.2445	0.2295
3	0.667	0.646	0.6565	0.6415
6.5	1.454	1.314	1.384	1.369
	o.d.1	o.d.2	average	ug/l	Final conct	Avg	STDev	TTEST
D1	0.266	0.259	0.2625	1.4177	2.8354
D2	0.071	0.067	0.069	0.530491	1.06098
D3	0.133	0.153	0.143	0.869785	1.73957
D4	0.094	0.095	0.0945	0.647409	1.29482
D5	0.074	0.073	0.0735	0.551123	1.10225
D6	0.272	0.255	0.2635	1.42228	2.84457	1.81293	0.831148
E1	1.52	1.503	1.5115	7.14443	14.2889
E2	1.665	1.618	1.6415	7.74049	15.481
E3	1.117	1.052	1.0845	5.18661	10.3732
E4	1.661	1.627	1.644	7.75195	15.5039	13.9117	2.4263	2.89151e-06
F1	0.127	0.136	0.1315	0.817056	1.63411
F2	0.097	0.109	0.103	0.686382	1.37276
F3	0.152	0.155	0.1535	0.917928	1.83586
F4	0.097	0.095	0.096	0.654287	1.30857
F5	0.105	0.109	0.107	0.704723	1.40945
F6	0.059	0.059	0.059	0.48464	0.96928	1.42167	0.295523	0.302774
G1	0.143	0.151	0.147	0.888125	1.77625
G2	0.059	0.068	0.0635	0.505273	1.01055
G3	0.045	0.046	0.0455	0.422742	0.845484
G4	0.14	0.14	0.14	0.856029	1.71206
G5	0.042	0.042	0.042	0.406694	0.813388
G6	0.046	0.046	0.046	0.425034	0.850069
G7	0.164	0.18	0.172	1.00275	2.0055
G8	0.093	0.092	0.0925	0.638239	1.27648	1.28622	0.481511	0.159615

## Sheet: 2 AST ALT TG
		week 0		1		2		3		4		5		6		7		8	sacrifice day
		ALT	AST	ALT	AST	ALT	AST	ALT	AST	ALT	AST	ALT	AST	ALT	AST	ALT	AST	ALT	AST	TG
	D1	39.6	98	40	98	44	102	40.8	101	38.6	96	41.2	100	40	102	46	98	47.7	85	78.6
	D2	40.2	101	41	100	43	98	42.5	100	41	102	42	106	40	100	44	102	69.1	73.9	83.5
	D3	44	108	44	106	44	108	46	104	44	100	46	112	42	102	43	106	62.3	83.2	80.9
	D4	46	112	45	110	50	116	46	108	42	98	46	108	46	110	45	104	47.6	72.8	93.7
	D5	50	102	50	100	52	104	48	108	44	106	48	112	46	108	46	106	50	96	70
	D6	41	98	42	102	44	105	46	100	46	102	42	108	44	106	46	108	36.5	109	96.7
		43.4667	103.167	43.6667	102.667	46.1667	105.5	44.8833	103.5	42.6	100.667	44.2	107.667	43	104.667	45	104	52.2	86.65	83.9
t-TEST A vs B		0.959912	0.796485	0.416896	0.0915259	0.406455	0.0594396	0.00623554	0.000638554	1.16965e-06	1.40534e-07	6.21833e-07	8.4501e-06	1.24961e-05	1.78002e-05	0.000253666	0.000155085	0.00659341	9.62409e-05	0.0058827
t-TEST A vs C		0.883194	0.962488	0.838154	0.529092	0.755757	0.120141	0.00676319	0.0383148	0.00187698	0.0182693	0.334888	0.308815	0.852423	0.588555	0.00978524	0.310397	0.898964	0.459141	0.184714
t-TEST A vs D		0.787378	0.739267	0.392585	0.0791299	0.982826	0.268672	0.00344125	5.73082e-05	7.18798e-06	1.51389e-05	0.00012214	3.88023e-05	0.0014025	0.0131063	0.00053274	0.0063923	0.130312	0.00165799	0.756951
		week 0		1		2		3		4		5		6		7		8	sacrifice day
		ALT	AST	ALT	AST	ALT	AST	ALT	AST	ALT	AST	ALT	AST	ALT	AST	ALT	AST	ALT	AST	TG
	E1	41	102	43	102	43	108	48	112	58	120	60	128	62	132	64.8	158	357	411	143
	E2	39	100	41	102	48	118	50	118	56	126	62	142	60	142	65	162	296	536	232
	E3	46	112	44	116	50	114	52	116	60	128	58	132	56	132	62	148	409	517	181
	E4	42	104	46	112	48	110	48	112	56	126	60	130	62	136	66	152	182	408	212
	E5	52	108	54	112	55	116	52	112	62	128	64	138	65	148	67.2	156	538	441	135
	E6	40	98	46	106	45	107	48	110	56	126	64	142	69	150	80	190	die
		43.3333	104	45.6667	108.333	48.1667	112.167	49.6667	113.333	58	125.667	61.3333	135.333	62.3333	140	67.5	161	356.4	462.6	180.6
t-TEST B vs C		0.857334	0.845623	0.57983	0.258671	0.253119	0.488532	0.804332	0.039177	0.00106623	0.00475038	7.48786e-05	3.72195e-05	8.98676e-06	1.08646e-05	7.48673e-05	2.82284e-05	0.00670867	9.54146e-05	0.0080516
t-TEST B vs D		0.853765	0.963207	0.897776	0.547177	0.335871	0.140618	0.737141	0.0954418	0.0287456	0.529968	7.47279e-05	0.00455982	0.000479792	5.25598e-05	0.00059378	0.000305401	0.00748782	0.000140152	0.00592968
		week 0		1		2		3		4		5		6		7		8	sacrifice day
		ALT	AST	ALT	AST	ALT	AST	ALT	AST	ALT	AST	ALT	AST	ALT	AST	ALT	AST	ALT	AST	TG
	F1	42	108	42	106	43	111	50	102	52	116	50	110	46	104	42	96	53.1	76.6	98.7
	F2	41	106	42	108	45	110	48	112	54	118	50	114	46	106	43.5	104	39.5	101	101
	F3	50.5	98	50	98	48	106	52	108	50	110	48	108	42	106	42	110	53.6	105	105
	F4	51	112	50	112	51	116	54	112	52	118	48	112	44	98	44	102	49	78.6	101
	F5	38.8	96	40	100	44	112	48	108	46	108	40	110	38	108	38.5	102	54	112.6	75.3
	F6	40	100	41	103	42	108	48	110	46	98	42	106	40	98	40	86	68.8	84.7	79
		43.8833	103.333	44.1667	104.5	45.5	110.5	50	108.667	50	111.333	46.3333	110	42.6667	103.333	41.6667	100	53	93.0833	93.3333
t-TEST C vs D		0.707927	0.798347	0.601739	0.350689	0.727354	0.335282	0.969856	0.0023073	0.0348252	0.0125593	0.00883939	3.2569e-05	0.00295598	0.0063845	0.000145407	0.0218934	0.114151	0.009516	0.326873
		week 0		1		2		3		4		5		6		7		8	sacrifice day
		ALT	AST	ALT	AST	ALT	AST	ALT	AST	ALT	AST	ALT	AST	ALT	AST	ALT	AST	ALT	AST	TG
	G1	38	96	42	104	44	104	50	112	52	118	52	120	48	112	46.5	112	62.7	149	113
	G2	46	108	50	106	52	110	54	118	58	110	56	118	52	110	50	106	62.1	105.2	70
	G3	41	106	44	110	45	112	46.8	114	48	128	50	122	48	116	48	112	79.3	115	82
	G4	50	106	51	106	48	110	50.8	118	56	128	54	128	50	116	50	112	49.6	112	78.7
	G5	39	101	43	108	48	112	50.8	120	54	126	54	130	50	118	48	114	50.2	114.6	70
	G6	44	104	46	106	44	108	48	119	56	130	54	128	48	116	48	116	72.2	140	93.8
	G7	42	110	42	108	45	106	49	112	54	118	52	118	48	100	47	104	62	108	90
	G8	43	102	45	106	43	108	51	118	56	132	54	128	50	110	49	110	58	110	90
		42.875	104.125	45.375	106.75	46.125	108.75	50.05	116.375	54.25	123.75	53.25	124	49.25	112.25	48.3125	110.75	62.0125	119.225	85.9375

## Sheet: 2 hepatic TGs
Sample	OD1	OD2	OD3	Average OD	Blanked OD	calculated ug	mg triglycerides (*1000 due to the 1ml dilution in isopropanol)	liver mass (gr)	mg TG/gr liver	% TG in liver	Average % TG	SD % TG
0	0.099	0.097		0.098	0
0.125	0.145	0.156		0.1505	0.0525
0.25	0.143	0.149		0.146	0.048
1.25	0.198	0.207		0.2025	0.1045
2.5	0.271	0.272		0.2715	0.1735
5	0.385	0.373		0.379	0.281
10	0.562	0.581		0.5715	0.4735
15	0.753	0.763		0.758	0.66
20	0.968	0.961		0.9645	0.8665
25	1.177	1.148		1.1625	1.0645
Negative control	0.096	0.094		0.095	-0.003
D1	0.144	0.149		0.1465	0.0485	0.0291971	0.0291971	0.035	0.834202	0.0834202		1.79152
D2	0.303	0.257		0.28	0.182	3.27737	3.27737	0.1024	32.0056	3.20056
D3	0.17	0.176		0.173	0.075	0.673966	0.673966	0.0503	13.3989	1.33989
D4	0.145	0.147		0.146	0.048	0.0170316	0.0170316	0.0477	0.357057	0.0357057
D5	0.164	0.169		0.1665	0.0685	0.515815	0.515815	0.0348	14.8223	1.48223
D6	0.307	0.285		0.296	0.198	3.66667	3.66667	0.0801	45.7761	4.57761	1.78657
E1	0.297	0.257		0.277	0.179	3.20438	3.20438	0.0609	52.6171	5.26171		5.07273
E2	0.174	0.173		0.1735	0.0755	0.686131	0.686131	0.039	17.5931	1.75931
E3	0.151	0.148		0.1495	0.0515	0.10219	0.10219	0.0383	2.66814	0.266814
E4	0.338	0.344		0.341	0.243	4.76156	4.76156	0.0408	116.705	11.6705	4.73958
F1	0.31	0.308		0.309	0.211	3.98297	3.98297	0.0476	83.6758	8.36758		2.56323
F2	0.211	0.208		0.2095	0.1115	1.56204	1.56204	0.0541	28.8733	2.88733
F3	0.168	0.165		0.1665	0.0685	0.515815	0.515815	0.0402	12.8312	1.28312
F4	0.286	0.243		0.2645	0.1665	2.90024	2.90024	0.0823	35.2399	3.52399
F5	0.294	0.296		0.295	0.197	3.64234	3.64234	0.0628	57.999	5.7999
F6	0.248	0.23		0.239	0.141	2.27981	2.27981	0.0376	60.6331	6.06331	4.6542
G1	0.298	0.305		0.3015	0.2035	3.80049	3.80049	0.0437	86.9677	8.69677		2.2868
G2	0.276	0.276		0.276	0.178	3.18005	3.18005	0.0496	64.1139	6.41139
G3	0.227	0.219		0.223	0.125	1.89051	1.89051	0.0365	51.7948	5.17948
G4	0.249	0.22		0.2345	0.1365	2.17032	2.17032	0.046	47.1808	4.71808
G5	0.27	0.285		0.2775	0.1795	3.21655	3.21655	0.0473	68.0031	6.80031
G6	0.267	0.276		0.2715	0.1735	3.07056	3.07056	0.0413	74.3477	7.43477
G7	0.211	0.198		0.2045	0.1065	1.44039	1.44039	0.0393	36.6511	3.66511
G8	0.163	0.179		0.171	0.073	0.625304	0.625304	0.0419	14.9237	1.49237	5.54978

## Sheet: 2 IL10
standard	O.D.1	O.D.2	average	av-blank
0	0.089	0.127	0.089	0
15.6	0.205	0.125	0.125	0.036
31.2	0.168	0.116	0.142	0.053
62.5	0.182	0.171	0.1765	0.0875
125	0.3	0.292	0.296	0.207
250	0.542	0.507	0.5245	0.4355
500	0.938	0.893	0.9155	0.8265
1000	1.447	1.449	1.448	1.359
control	0.276	0.29	0.283
steroids exp 3	OD1	OD2	average	cnct (pg/ml)	Average	SDTev	TTEST
D1	0.098	0.121	0.1095	56.2857
D2	0.066	0.077	0.0715	29.1429
D3	0.059	0.063	0.061	21.6429
D4	0.061	0.059	0.06	20.9286
D5	0.062	0.058	0.06	20.9286
D6	0.073	0.089	0.081	35.9286	30.8095	13.837
E1	0.075	0.075	0.075	31.6429
E2	0.098	0.099	0.0985	48.4286
E3	0.083	0.144	0.083	37.3571
E4	0.067	0.143	0.067	25.9286
E5	0.079	0.063	0.071	28.7857	34.4286	8.89422	0.627456
F1	0.099	0.112	0.1055	53.4286
F2	0.089	0.073	0.081	35.9286
F3	0.078	0.082	0.08	35.2143
F4	0.098	0.102	0.1	49.5
F5	0.148	0.116	0.132	72.3571
F6	0.139	0.13	0.1345	74.1429	53.4286	16.9754	0.0513753
G1	0.097	0.111	0.104	52.3571
G2	0.087	0.078	0.0825	37
G3	0.088	0.089	0.0885	41.2857
G4	0.106	0.092	0.099	48.7857
G5	0.144	0.144	0.144	80.9286
G6	0.102	0.073	0.0875	40.5714
G7	0.11	0.119	0.1145	59.8571
G8	0.115	0.076	0.0955	46.2857	50.8839	14.153
															* P<0.05

## Sheet: 2 IL17
IL 17 27.12.09
	O.D.1	O.D.2	average	av-blank
0	0.055	0.041	0.048	0
10.9	0.074	0.061	0.0675	0.0195
21.9	0.102	0.09	0.096	0.048
43.8	0.144	0.14	0.142	0.094
87.5	0.225	0.221	0.223	0.175
175	0.414	0.409	0.4115	0.3635
350	0.76	0.73	0.745	0.697
700	1.281	1.241	1.261	1.213
Positive control	0.223	0.216	0.2195	0.1715
steroids exp 3	OD1	OD2	average	con (pg/ml)	Avearge	STDev	TTEST
D1	0.026		0.026	2.72222
D2	0.025		0.025	2.16667
D3	0.024		0.024	1.61111
D4	0.027	0.023	0.025	2.16667	2.16667	0.453609
E1	0.025	0.025	0.025	2.16667
E2	0.022		0.022	0.5
E3	0.022	0.023	0.0225	0.777778	1.14815	0.892931	0.101294
F1	0.027		0.027	3.27778
F2	0.033		0.033	6.61111
F3	0.04		0.04	10.5
F4	0.04		0.04	10.5
F5	0.038		0.038	9.38889
F6	0.046		0.046	13.8333	9.01852	3.64584	0.009101
G1	0.027		0.027	3.27778
G2	0.036		0.036	8.27778
G3	0.031	0.03	0.0305	5.22222
G4	0.026	0.027	0.0265	3
G5	0.026	0.026	0.026	2.72222
G6	0.03	0.028	0.029	4.38889
G7	0.036		0.036	8.27778	5.02381	2.38261	0.200239

## Sheet: 3 Glucose
		Week 0		1		2		3		4		5		6		7		8
	Mice	weight (gr)	Glucose	weight	Glucose	weight*	Glucose	weight (gr)	Glucose	weight (gr)	Glucose	weight (gr)	Glucose	weight (gr)	6	weight (gr)	Glucose	weight (gr)	Glucose	liver weigh (gr)
CD1d- control	1	24.2	97	25	100	25.6	104	26.3	109	26.9	106	27.5	112	27.9	120	28.2	126	29.4	116	1.52
	2	26.8	98	27.4	98	28	108	28.5	106	29.8	110	30.6	118	32	126	32.3	136	33.2	120	1.61
	3	27	100	27.5	102	27.9	98	28.4	106	29.5	106	30.2	110	30.8	116	31	118	32	118	1.54
	4	26	102	26.4	106	27	106	27.6	108	28.6	112	29.05	110	29.7	128	29.9	126	31.1	122	1.58
	5	25.2	88	25.7	102	26.1	104	26.6	109	27.65	114	28.3	108	28.8	120	29	118	29.8	124	1.56
	6	24.5	92	25.1	102	25.4	100	26.2	111	27	110	27.8	112	28.3	124	28.5	120	30	120	1.57
Average		25.6167	96.1667	26.1833	101.667	26.6667	103.333	27.2667	108.167	28.2417	109.667	28.9083	111.667	29.5833	122.333	29.8167	124	30.9167	120	1.56333
std.dev.		1.17374	5.23132	1.10167	2.65832	1.13783	3.7238	1.04243	1.94079	1.25157	3.20416	1.27531	3.4448	1.5766	4.4572	1.58672	6.9282	1.47026	2.82843	0.0314113
		weight (gr)	Glucose	weight	Glucose	weight*	Glucose	weight (gr)	Glucose	weight (gr)	Glucose	weight (gr)	Glucose	weight (gr)	Glucose	weight (gr)	Glucose	weight (gr)	Glucose	liver weigh (gr)
CD1d- steroids	1	23.5	94	23.9	98	24.4	108	24.5	114	24.8	112	25	124	26.5	232	26.8	291	28.6	292	2.6
	2	23	88	23.5	96	24	112	24.2	1110	24.45	114	24.8	120	26.2	126	26.3	190	28.5	200	2.42
	3	24	92	24.5	102	24.9	112	25.5	116	25.8	114	25.6	100	26.8	198	27	184	28.9	202	2.58
	4	24.6	96	25	108	25.6	118	26	114	26.4	110	26.6	108	28	215	28.6	302	30	286	2.7
	5	24.3	100	25	110	25.4	120	28.8	110	26.1	114	26.4	112	28	212	28.5	316	30.2	316	2.72
Average		23.88	94	24.38	102.8	24.86	114	25.8	312.8	25.51	112.8	25.68	112.8	27.1	196.6	27.44	256.6	29.24	259.2	2.604
std.dev.		0.637966	4.47214	0.668581	6.09918	0.669328	4.89898	1.82893	445.654	0.844393	1.78885	0.807465	9.54987	0.848528	41.2771	1.04547	64.1857	0.801873	54.3065	0.119499
CD1d-STEROIDS +GC		weight (gr)	Glucose	weight	Glucose	weight*	Glucose	weight (gr)	Glucose	weight (gr)	Glucose	weight (gr)	Glucose	weight (gr)	Glucose	weight (gr)	Glucose	weight (gr)	Glucose
		25.5	96	26.4	92	27.3	98	27.8	106	28.4	112	29	130	29.2	138	29.8	132	29.9	128
	1	26.5	88	26.9	94	27.6	96	28.15	110	28.82	114	29.4	128	29.9	122	30.5	120	30.7	124
	2	27.6	96	28.4	94	29	100	29.5	108	30	120	30.4	124	30.6	126	31.2	123	31.5	120
	3	25.4	98	26.3	104	27	116	27.6	112	28.1	118	28.3	126	28.6	122	29.5	118	29.7	124
	4	25.4	82	26.2	106	27	118	27.5	120	28	122	28.2	124	28.35	120	29.2	85	29.6	100
Average	5	28.2	100	29	110	29.7	120	30.2	116	30.7	120	30.9	132	31.2	134	31.8	132	32	196
std.dev.	6	26.4333	93.3333	27.2	100	27.9333	108	28.4583	112	29.0033	117.667	29.3667	127.333	29.6417	127	30.3333	118.333	30.5667	132
		1.2242	6.88961	1.20167	7.58947	1.14134	11.0995	1.12268	5.21536	1.10384	3.88158	1.1003	3.26599	1.12801	7.34847	1.01915	17.3743	1.00731	32.8877

## Sheet: 3 ITT
		time
CD1d- control	#	0	15	30	60	90
	1	58	55	46	50	52
	2	64	62	54	54	56
	3	62	60	56	50	54
	4	60	57	50	48	56
	5	58	54	46	42	50
	6	65	60	52	56	58
	average	61.1667	58	50.6667	50	54.3333
	std.dev.	2.99444	3.16228	4.13118	4.89898	2.94392
	#	0	15	30	60	90
CD1d- steroids	1	92	106	128	123	156
	2	86	100	143	136	154
	3	88	105	136	128	146
	4	104	118	152	146	158
	5	112	130	168	157	165
	average	96.4	111.8	145.4	138	155.8
	std.dev.	11.1714	12.1326	15.4208	13.7295	6.87023
	#	0	15	30	60	90
CD1d-STEROIDS +GC	1	58	55	46	49	52
	2	70	67	58	62	64
	3	66	62	56	58	60
	4	68	64	55	56	62
	5	70	66	58	60	64
	6	70	68	62	56	62
	average	67	63.6667	55.8333	56.8333	60.6667
	std.dev.	4.69042	4.76095	5.38207	4.49073	4.50185

[truncated: 4 more sheets: 3 GTT, 3 Insulin, 3 ALT AST TG, 3 Hepatic TG]
